# Supplementary material for: Mapping Hsp104 interactions using cross‐linking mass spectrometry
Source: FEBS Open Bio. 2025 Feb 24;15(6):922–39. doi: 10.1002/2211-5463.70007 (PMC12127886; doi:10.1002/2211-5463.70007)
Supplement: Supplementary file 2 — Data S1. Raw crosslinking mass spectrometry data. [file FEB4-15-922-s001.xlsx]

## Sheet: Legend
Source_Data_1
Raw crosslinking mass spectrometry data.

## Sheet: Legend for XLMS
Description of the column headers
Id	Assigned peptides and cross-linking sites within the peptide sequences. The longer peptide is designated as (a)lpha, the shorter as (b)eta. Multiple positions are given in case of ambiguous assignments.
Protein1	SwissProt/UniProt accession number and identifier of the protein 1 (containing peptide desginated as alpha).
Protein1	SwissProt/UniProt accession number and identifier of the protein 2 (containing peptide desginated as beta).
XL Type	Type of cross-linked peptide
AbsPos1	Position in the protein sequence of protein 1, multiple positions are given in case of ambiguous assignments.
AbsPos2	Position in the protein sequence of protein 2, multiple positions are given in case of ambiguous assignments.
deltaAA	Delta between the absolute positions of the cross-linked residues
Mr	Molecular mass calculated from experimental m/z and z (neutral mass).
Mz	Experimentally observed mass-to-charge ratio of the precursor ion in Da.
z	Experimentally observed precursor charge.
Error [ppm]	Deviation between experimental and theoretical mass in ppm.
nseen	Frequency of modification
Id-score	Identification score as assigned by xQuest.

## Sheet: FDR
Figure/Experiment	FDR
Supplementary Figure 2
Hsp104wt ADH_DMTMM_ADH	0
Hsp104wt ADH_DMTMM_ZL	0.34
Hsp104wt DMTMM_ZL	0.41
Hsp104wt DSS	0.03
Hsp104mt ADH_DMTMM_ADH	0.17
Hsp104mt ADH_DMTMM_ZL	0.42
Hsp104mt DMTMM_ZL	0.25
Hsp104mt DSS	0
Hsp104:PCSK9 ADH_DMTMM_ZL	0.76
Hsp104:PCSK9 DMTMM_ZL	0.77

## Sheet: Fig2+Fig3+Fig4+FigS2-S11
	Hsp104wt DSS
	Id	Protein1	Protein2	XLType	AbsPos1	AbsPos2	deltaAA	Mr	Mz	z	Error_rel[ppm]	nseen	ld-Score
1	HLQLEVEATALEKEK-DAASKQR-a13-b5	Hsp104	Hsp104	intra-protein xl	427	434	7	2649.4	663.358	4	1.2	12	43.14
2	IDMSEYMEKHAVSR-IDMSEYMEKHAVSR-a9-b9	Hsp104	Hsp104	intra-protein xl	641	641	0	3527.63	882.914	4	1.9	4	43.01
3	LAQLQAEKSQADAER-MKYESEK-a8-b2	Hsp104	Hsp104	intra-protein xl	516	457	59	2708.33	903.785	3	-0.2	1	42.53
4	IVKGDIPSSLQK-LDELKAK-a3-b5	Hsp104	Hsp104	intra-protein xl	224	479	255	2237.29	560.33	4	0.9	1	42.22
5	ELKEAQAIVFIDEIHTVLGAGK-LKAVLK-a3-b2	Hsp104	Hsp104	intra-protein xl	265	258	7	3188.85	638.778	5	2.1	3	38.44
6	LKEVQER-KIVDVR-a2-b1	Hsp104	Hsp104	intra-protein xl	781	774	7	1767.03	442.764	5	0.2	2	36.46
7	VQLDSQPEAIDKLER-IVKGDIPSSLQK-a12-b3	Hsp104	Hsp104	intra-protein xl	410	224	186	3161.72	791.438	4	1.3	1	36.29
8	IVKGDIPSSLQK-IQEELRPLKMK-a3-b9	Hsp104	Hsp104	intra-protein xl	224	455	231	2805.59	702.406	4	-3.2	2	34.67
9	IQEELRPLKMK-YESEKGR-a9-b5	Hsp104	Hsp104	intra-protein xl	455	462	7	2389.27	797.431	3	0.8	1	31.17
10	VYSLDIGSLLAGAKYR-LKAVLK-a14-b2	Hsp104	Hsp104	intra-protein xl	248	258	10	2533.49	634.381	4	1.9	1	29.27
11	AHKDVSNLLLQILDDGHCTDSKGR-QYVEKDPAFER-a22-b5	Hsp104	Hsp104	intra-protein xl	704	321	383	4210.07	1053.53	4	-1.5	1	26.73
12	VQLDSQPEAIDKLERR-AKAEDAER-a12-b2	Hsp104	Hsp104	intra-protein xl	410	481	71	2922.5	975.176	3	-0.5	1	23.92
13	VQLDSQPEAIDKLERR-IVKGDIPSSLQKK-a12-b12	Hsp104	Hsp104	intra-protein xl	410	233	177	3445.92	690.192	5	1.2	1	21.57
14	HLQLEVEATALEKEKDAASK-YYAIPDLEKR-a15-b9	Hsp104	Hsp104	intra-protein xl	429	507	78	3613.89	904.481	4	1.1	1	20.62
15	EKDAASKQR-AKAEDAER-a7-b2	Hsp104	Hsp104	intra-protein xl	434	481	47	2058.04	687.021	3	1.9	1	20.3
16	EAQAIVFIDEIHTVLGAGKSEGAIDAANLLKPMLAR-QYVEKDPAFERR-a19-b5	Hsp104	Hsp104	intra-protein xl	284	321	37	5435.87	1359.97	4	2.2	1	18.21
17	LDEKQITLDVDDK-LKEVQER-a4-b2	Hsp104	Hsp104	intra-protein xl	790	781	9	2569.36	857.461	3	4.7	1	16.85
18	AKDLLAQQGFDPVYGARPLNR-LDEKQITLDVDDK-a2-b4	Hsp104	Hsp104	intra-protein xl	801	790	11	3997.09	1000.28	4	1.7	3	16.3
	Hsp104wt ADH_DMTMM_ADH
1	VYSLDIGSLLAGAK-TAIAEGLANR-a5-b5	Hsp104	Hsp104	intra-protein xl	239	216	23	2558.42	853.814	3	0.5	2	41.32
2	IQEELRPLK-AEMAR-a4-b2	Hsp104	Hsp104	intra-protein xl	450	443	7	1839.01	614.012	3	-1	1	34.42
3	GRLDEIR-YESEK-a5-b2	Hsp104	Hsp104	intra-protein xl	467	459	8	1649.85	550.957	3	-0.4	1	33.88
4	LAQLQAEK-GRLDEIR-a7-b5	Hsp104	Hsp104	intra-protein xl	515	467	48	1895.07	632.698	3	-0.2	1	33.39
5	IQEELRPLK-AEMAR-a3-b2	Hsp104	Hsp104	intra-protein xl	449	443	6	1839.01	460.761	4	-1	1	27.6
6	LAQLQAEK-SQADAER-a7-b6	Hsp104	Hsp104	intra-protein xl	515	522	7	1812.94	454.243	4	-1.8	1	22.38
7	AKAEDAER-YDLAR-a7-b2	Hsp104	Hsp104	intra-protein xl	486	490	4	1662.84	416.718	4	-1.4	1	18.84
	Hsp104wt ADH_DMTMM_ZL
1	RHLQLEVEATALEK-EKDAASK-a13-b2	Hsp104	Hsp104	intra-protein xl	426	429	3	2365.25	474.058	5	-3.7	2	48.88
2	IVKGDIPSSLQKK-AKAEDAER-a3-b4	Hsp104	Hsp104	intra-protein xl	224	483	259	2282.26	761.761	3	0.1	2	43.52
3	ELAAFLFNDPGAIVR-KIVDVR-a1-b1	Hsp104	Hsp104	intra-protein xl	618	774	156	2342.31	586.585	4	-0.8	1	36.58
4	IVKGDIPSSLQK-AEDAERR-a3-b3	Hsp104	Hsp104	intra-protein xl	224	484	260	2111.13	528.791	4	-1	1	35.83
5	VQLDSQPEAIDKLER-IVKGDIPSSLQK-a8-b3	Hsp104	Hsp104	intra-protein xl	406	224	182	3005.63	602.133	5	-4.6	2	35.18
6	SEGAIDAANLLKPMLAR-KVYSLDIGSLLAGAK-a12-b6	Hsp104	Hsp104	intra-protein xl	296	239	57	3284.82	1095.95	3	0.3	2	34.18
7	AEDAERR-LDELKAK-a2-b5	Hsp104	Hsp104	intra-protein xl	483	479	4	1642.87	548.63	3	0.8	1	33.24
8	VQLDSQPEAIDKLER-IVKGDIPSSLQK-a14-b3	Hsp104	Hsp104	intra-protein xl	412	224	188	3005.64	1002.89	3	-0.5	1	32.65
9	MKYESEKGR-SQADAER-a2-b6	Hsp104	Hsp104	intra-protein xl	457	522	65	1883.88	628.968	3	0.2	2	32.14
10	LDELKAK-AEDAER-a5-b3	Hsp104	Hsp104	intra-protein xl	479	484	5	1486.76	496.595	3	-1.8	1	31.95
11	KVYSLDIGSLLAGAK-IVKGDIPSSLQK-a1-b5	Hsp104	Hsp104	intra-protein xl	234	226	8	2799.61	934.212	3	0.1	1	31.22
12	HLQLEVEATALEK-EKDAASKQR-a12-b7	Hsp104	Hsp104	intra-protein xl	426	434	8	2493.31	832.112	3	-2.3	1	29.5
13	VQLDSQPEAIDKLERR-IVKGDIPSSLQK-a12-b5	Hsp104	Hsp104	intra-protein xl	410	226	184	3161.74	1054.92	3	-0.8	3	29.16
14	AEDAERR-LDELKAK-a5-b5	Hsp104	Hsp104	intra-protein xl	486	479	7	1642.86	411.723	4	-1.8	1	27.75
15	NLSQRLDELK-AKAEDAER-a8-b2	Hsp104	Hsp104	intra-protein xl	477	481	4	2085.08	522.278	4	-0.4	1	26.57
16	LDEIRNLSQR-MKYESEKGR-a2-b7	Hsp104	Hsp104	intra-protein xl	466	462	4	2351.2	784.742	3	0.6	1	25.18
17	IQEELRPLKMK-YESEKGR-a9-b2	Hsp104	Hsp104	intra-protein xl	455	459	4	2233.19	559.305	4	-0.4	2	24.27
18	VQLDSQPEAIDKLER-IQEELRPLKMK-a14-b9	Hsp104	Hsp104	intra-protein xl	412	455	43	3105.69	518.623	6	2.4	3	23.46
19	IQEELRPLKMK-IQEELRPLKMK-a9-b3	Hsp104	Hsp104	intra-protein xl	455	449	6	2749.58	917.533	3	1.7	1	19.17
20	VQLDSQPEAIDKLERR-IQEELRPLKMK-a8-b9	Hsp104	Hsp104	intra-protein xl	406	455	49	3261.78	653.364	5	-1.2	1	19.15
21	IDMSEYMEK-LKAVLK-a2-b2	Hsp104	Hsp104	intra-protein xl	634	258	376	1796.93	450.241	4	-4.3	2	18.61
22	AKAEDAERR-AKAEDAER-a7-b2	Hsp104	Hsp104	intra-protein xl	486	481	5	1914.96	639.328	3	4.9	1	18.37
	Hsp104wt DMTMM_ZL
1	IVKGDIPSSLQKK-AEDAER-a3-b2	Hsp104	Hsp104	intra-protein xl	224	483	259	2083.13	521.79	4	0.5	3	44.57
2	ELAAFLFNDPGAIVR-KIVDVR-a1-b1	Hsp104	Hsp104	intra-protein xl	618	774	156	2342.31	781.778	3	0	2	43.95
3	RHLQLEVEATALEK-EKDAASK-a13-b2	Hsp104	Hsp104	intra-protein xl	426	429	3	2365.26	474.06	5	-0.4	1	43.62
	GDIPSSLQK-AKAEDAER-a2-b2	Hsp104	Hsp104	intra-protein xl	226	481	255	1813.92	605.647	3	0	2	27.7
	GDIPSSLQKK-AKAEDAER-a9-b4	Hsp104	Hsp104	intra-protein xl	233	483	250	1942.01	648.346	3	0.6	1	21.44
4	LDELKAK-AEDAER-a5-b3	Hsp104	Hsp104	intra-protein xl	479	484	5	1486.76	496.594	3	-3.3	2	42.99
5	ELAAFLFNDPGAIVR-LKEVQER-a1-b2	Hsp104	Hsp104	intra-protein xl	618	781	163	2514.36	629.598	4	0	3	41.06
6	LDELKAK-AEDAER-a5-b2	Hsp104	Hsp104	intra-protein xl	479	483	4	1486.76	496.595	3	-1.2	2	41.01
7	LAQLQAEKSQADAER-YETHHGVR-a8-b2	Hsp104	Hsp104	intra-protein xl	516	354	162	2636.31	879.776	3	0.2	1	39.23
8	HLQLEVEATALEK-EKDAASKQR-a12-b7	Hsp104	Hsp104	intra-protein xl	426	434	8	2493.32	624.337	4	-0.4	1	38.94
9	ERYETHHGVR-LDELKAK-a1-b5	Hsp104	Hsp104	intra-protein xl	351	479	128	2080.08	521.028	4	-1.2	1	38.92
10	MKYESEKGR-LAQLQAEK-a2-b7	Hsp104	Hsp104	intra-protein xl	457	515	58	2008.04	670.354	3	-1.3	1	38.74
11	SEGAIDAANLLKPXLAR-KVYSLDIGSLLAGAK-a12-b6	Hsp104	Hsp104	intra-protein xl	296	239	57	3300.81	661.17	5	-0.2	2	38.52
12	MKYESEKGR-SQADAER-a2-b6	Hsp104	Hsp104	intra-protein xl	457	522	65	1883.88	628.968	3	0.1	1	35.91
13	MKYESEK-SQADAER-a2-b4	Hsp104	Hsp104	intra-protein xl	457	520	63	1670.75	418.696	4	-2	1	35.83
14	RHLQLEVEATALEKEK-DAASKQR-a15-b5	Hsp104	Hsp104	intra-protein xl	428	434	6	2649.42	663.362	4	-0.6	2	34.38
15	IVKGDIPSSLQK-AEDAERR-a3-b3	Hsp104	Hsp104	intra-protein xl	224	484	260	2111.13	528.791	4	-0.9	1	33.05
16	VQLDSQPEAIDKLERR-IVKGDIPSSLQK-a12-b5	Hsp104	Hsp104	intra-protein xl	410	226	184	3161.75	1054.93	3	4.3	1	32.88
17	ERYETHHGVR-LDELKAK-a4-b5	Hsp104	Hsp104	intra-protein xl	354	479	125	2080.08	417.023	5	-1.7	3	29.79
18	VQLDSQPEAIDKLER-IVKGDIPSSLQK-a8-b3	Hsp104	Hsp104	intra-protein xl	406	224	182	3005.64	1002.89	3	0.8	2	29.66
19	ADGLLAEVVGPDQIXEVVSR-LAQLQAEKSQADAER-a7-b8	Hsp104	Hsp104	intra-protein xl	530	516	14	3751.91	1251.64	3	1.7	2	29.3
20	EAQAIVFIDEIHTVLGAGK-LKAVLKELK-a1-b2	Hsp104	Hsp104	intra-protein xl	266	258	8	3032.76	759.198	4	-1.3	1	26.54
21	VQLDSQPEAIDKLER-IVKGDIPSSLQKK-a11-b3	Hsp104	Hsp104	intra-protein xl	409	224	185	3133.74	1045.59	3	1.4	1	25.67
22	ADGLLAEVVGPDQIMEVVSR-LAQLQAEKSQADAER-a2-b8	Hsp104	Hsp104	intra-protein xl	525	516	9	3735.91	1246.31	3	-1.1	1	25.15
23	HLQLEVEATALEK-EKDAASKQR-a7-b7	Hsp104	Hsp104	intra-protein xl	421	434	13	2493.32	499.671	5	-1.6	1	24.57
24	SEGAIDAANLLKPMLAR-DPAFER-a12-b1	Hsp104	Hsp104	intra-protein xl	296	322	26	2484.28	829.101	3	0.1	1	24.06
25	IVKGDIPSSLQKK-AKAEDAER-a3-b7	Hsp104	Hsp104	intra-protein xl	224	486	262	2282.26	457.459	5	-0.8	1	23.85
26	VQLDSQPEAIDKLER-IVKGDIPSSLQKK-a14-b3	Hsp104	Hsp104	intra-protein xl	412	224	188	3133.74	1045.59	3	2.4	1	23.61
27	LAQLQAEKSQADAER-GRLDEIR-a8-b5	Hsp104	Hsp104	intra-protein xl	516	467	49	2496.3	833.109	3	0	1	23.34
28	IDMSEYMEKHAVSR-IDMSEYMEK-a9-b5	Hsp104	Hsp104	intra-protein xl	641	637	4	2821.24	941.422	3	-0.7	3	23.15
29	LAQLQAEKSQADAER-ERYETHHGVR-a8-b1	Hsp104	Hsp104	intra-protein xl	516	351	165	2921.44	974.821	3	-2.9	1	21.7
30	YYAIPDLEK-AKAEDAER-a8-b2	Hsp104	Hsp104	intra-protein xl	506	481	25	1980.99	661.337	3	3.7	1	21.25
31	VQLDSQPEAIDKLERR-IQEELRPLKMK-a14-b9	Hsp104	Hsp104	intra-protein xl	412	455	43	3261.79	1088.27	3	0.1	1	19.16
32	SEGAIDAANLLKPXLAR-CIGATTLTEYR-a12-b9	Hsp104	Hsp104	intra-protein xl	296	314	18	3050.56	1017.86	3	3.5	1	18.57
33	WTGIPVSNLQRSEK-EKLLHMEEYMK-a13-b2	Hsp104	Hsp104	intra-protein xl	556	559	3	3045.55	1016.19	3	3.4	1	18.56
34	IDMSEYXEK-LKAVLK-a5-b2	Hsp104	Hsp104	intra-protein xl	637	258	379	1812.94	605.32	3	0.1	1	18.01
	Hsp104mt DSS
1	LAQLQAEKSQADAER-MKYESEK-a8-b2	Hsp104_mutant	Hsp104_mutant	intra-protein xl	516	457	59	2708.34	903.788	3	3	1	40.04
2	LKEVQER-KIVDVR-a2-b1	Hsp104_mutant	Hsp104_mutant	intra-protein xl	781	774	7	1767.03	442.765	4	0.8	1	37.67
3	VQLDSQPEAIDKLERR-IVKGDIPSSLQK-a12-b3	Hsp104_mutant	Hsp104_mutant	intra-protein xl	410	224	186	3317.82	1106.95	3	1.4	4	37.4
4	LAQLQAEKSQADAER-YYAIPDLEKR-a8-b9	Hsp104_mutant	Hsp104_mutant	intra-protein xl	516	507	9	3061.58	1021.53	3	2.1	3	36.75
5	IVKGDIPSSLQK-AKAEDAERR-a3-b2	Hsp104_mutant	Hsp104_mutant	intra-protein xl	224	481	257	2466.35	823.124	3	1.9	1	36.15
6	ELKEAQAIVFIDEIHTVLGAGK-LKAVLK-a3-b2	Hsp104_mutant	Hsp104_mutant	intra-protein xl	265	258	7	3188.84	638.776	5	-0.3	6	34.55
7	LLHMEEYMKQHVVGQDEAIK-KIVDVR-a9-b1	Hsp104_mutant	Hsp104_mutant	intra-protein xl	568	774	206	3263.71	816.935	4	0.9	4	33.23
8	VYSLDIGSLLAGAKYR-LKAVLK-a14-b2	Hsp104_mutant	Hsp104_mutant	intra-protein xl	248	258	10	2533.49	634.381	4	1.7	1	32.36
9	VQLDSQPEAIDKLERR-LDELKAKAEDAER-a12-b7	Hsp104_mutant	Hsp104_mutant	intra-protein xl	410	481	71	3520.85	881.219	4	2.4	1	32.15
10	HLQLEVEATALEKEKDAASK-YYAIPDLEKR-a13-b9	Hsp104_mutant	Hsp104_mutant	intra-protein xl	427	507	80	3613.89	1205.64	3	1.6	2	29.6
11	IVKGDIPSSLQK-NLSQRLDELKAK-a3-b10	Hsp104_mutant	Hsp104_mutant	intra-protein xl	224	479	255	2835.6	946.209	3	-1.4	1	29.45
12	ELKEAQAIVFIDEIHTVLGAGK-IVKGDIPSSLQKK-a3-b12	Hsp104_mutant	Hsp104_mutant	intra-protein xl	265	233	32	3930.22	787.051	5	1.7	1	29.23
13	IDMSEYMEKHAVSR-IDMSEYMEKHAVSR-a9-b9	Hsp104_mutant	Hsp104_mutant	intra-protein xl	641	641	0	3527.62	1176.88	3	0.5	2	28.6
14	NTIIVMTSNLGADLFELDEGDKVSQATK-KIVDVR-a22-b1	Hsp104_mutant	Hsp104_mutant	intra-protein xl	733	774	41	3875.03	969.765	4	1	1	28.17
15	HLQLEVEATALEKEK-DAASKQR-a13-b5	Hsp104_mutant	Hsp104_mutant	intra-protein xl	427	434	7	2649.4	884.142	3	1.6	2	25.74
16	EKDAASKQR-AKAEDAER-a7-b2	Hsp104_mutant	Hsp104_mutant	intra-protein xl	434	481	47	2058.04	687.02	3	0.9	1	25.58
17	SEGAIDAANLLKPMLAR-QYVEKDPAFER-a12-b5	Hsp104_mutant	Hsp104_mutant	intra-protein xl	296	321	25	3287.69	822.93	4	1.3	2	25.19
18	LDELKAKAEDAER-YYAIPDLEKR-a7-b9	Hsp104_mutant	Hsp104_mutant	intra-protein xl	481	507	26	2891.49	723.882	4	1.1	1	21.82
	Hsp104mt ADH_DMTMM_ADH
1	VYSLDIGSLLAGAK-TAIAEGLANR-a5-b5	Hsp104_mutant	Hsp104_mutant	intra-protein xl	239	216	23	2558.42	853.815	3	1.4	1	39.23
2	AEXAR-LQEVR-a2-b3	Hsp104_mutant	Hsp104_mutant	intra-protein xl	443	439	4	1373.72	458.914	3	-0.9	1	34.55
3	LDELKAK-AEDAER-a3-b5	Hsp104_mutant	Hsp104_mutant	intra-protein xl	477	486	9	1642.86	411.723	4	-2.3	1	20.81
4	LAQLQAEK-SQADAER-a7-b4	Hsp104_mutant	Hsp104_mutant	intra-protein xl	515	520	5	1812.94	454.244	4	-0.2	1	18.95
	Hsp104mt ADH_DMTMM_ZL
1	HLQLEVEATALEK-EKDAASKQR-a12-b2	Hsp104_mutant	Hsp104_mutant	intra-protein xl	426	429	3	2493.32	624.337	4	-0.4	3	49.65
2	KVYSLDIGSLLAGAK-SAEEAYEALSK-a1-b3	Hsp104_mutant	Hsp104_mutant	intra-protein xl	234	154	80	2712.425	905.149	3	1.0	1	48.26
3	IVKGDIPSSLQKK-AEDAER-a3-b2	Hsp104_mutant	Hsp104_mutant	intra-protein xl	224	483	259	2083.13	417.633	5	0.1	3	44.69
4	LDELKAK-AEDAER-a5-b2	Hsp104_mutant	Hsp104_mutant	intra-protein xl	479	483	4	1486.76	496.595	3	0	2	39.52
5	IVKGDIPSSLQK-AEDAERR-a3-b3	Hsp104_mutant	Hsp104_mutant	intra-protein xl	224	484	260	2111.13	528.791	4	-0.9	1	33.66
6	HLQLEVEATALEK-EKDAASK-a7-b2	Hsp104_mutant	Hsp104_mutant	intra-protein xl	421	429	8	2209.16	737.394	3	0	1	31.54
7	AKDLLAQQGFDPVYGARPLNR-LDEKQITLDVDDK-a2-b12	Hsp104_mutant	Hsp104_mutant	intra-protein xl	801	798	3	3841	961.258	4	-0.6	1	28.79
8	VQLDSQPEAIDKLER-IVKGDIPSSLQK-a14-b3	Hsp104_mutant	Hsp104_mutant	intra-protein xl	412	224	188	3005.64	1002.89	3	0.9	1	27.01
9	VQLDSQPEAIDKLER-IVKGDIPSSLQK-a8-b3	Hsp104_mutant	Hsp104_mutant	intra-protein xl	406	224	182	3005.64	752.418	4	-0.2	1	25.87
10	AEDAERR-LDELKAK-a3-b5	Hsp104_mutant	Hsp104_mutant	intra-protein xl	484	479	5	1642.86	411.723	4	-1	1	23.62
11	LAQLQAEKSQADAER-GRLDEIR-a8-b5	Hsp104_mutant	Hsp104_mutant	intra-protein xl	516	467	49	2496.31	833.11	3	0.7	1	22.72
12	KVYSLDIGSLLAGAK-AEDAER-a1-b5	Hsp104_mutant	Hsp104_mutant	intra-protein xl	234	486	252	2205.16	736.06	3	-4	1	20.86
	Hsp104mt DMTMM_ZL
1	ADGLLAEVVGPDQIXEVVSR-LAQLQAEKSQADAER-a7-b8	Hsp104_mutant	Hsp104_mutant	intra-protein xl	530	516	14	3751.904	938.984	4	-0.3	3	48.33
2	RHLQLEVEATALEK-EKDAASK-a13-b2	Hsp104_mutant	Hsp104_mutant	intra-protein xl	426	429	3	2365.261	789.428	3	0.2	2	47.98
3	KVYSLDIGSLLAGAK-SAEEAYEALSK-a1-b3	Hsp104_mutant	Hsp104_mutant	intra-protein xl	234	154	80	2712.425	905.150	3	1.2	1	47.79
4	IVKGDIPSSLQKK-AEDAER-a3-b2	Hsp104_mutant	Hsp104_mutant	intra-protein xl	224	483	259	2083.126	521.789	4	-0.5	1	44.65
5	RHLQLEVEATALEKEK-DAASKQR-a15-b5	Hsp104_mutant	Hsp104_mutant	intra-protein xl	428	434	6	2649.423	663.364	4	1.1.	2	42.52
6	LDELKAK-AEDAER-a5-b3	Hsp104_mutant	Hsp104_mutant	intra-protein xl	479	484	5	1486.760	496.594	3	-2.0	3	41.18
7	ELAAFLFNDPGAIVR-KIVDVR-a1-b1	Hsp104_mutant	Hsp104_mutant	intra-protein xl	618	774	156	2342.314	781.779	3	1.4	2	40.47
8	HLQLEVEATALEKEK-DAASKQR-a12-b5	Hsp104_mutant	Hsp104_mutant	intra-protein xl	426	434	8	2493.321	624.338	4	0.9	1	39.31
9	VQLDSQPEAIDKLER-IVKGDIPSSLQK-a8-b3	Hsp104_mutant	Hsp104_mutant	intra-protein xl	406	224	182	3005.640	602.136	5	0.2	3	39.10
10	LAQLQAEKSQADAER-YETHHGVR-a8-b2	Hsp104_mutant	Hsp104_mutant	intra-protein xl	516	354	162	2636.308	879.777	3	0.9	1	36.58
11	AEDAERR-LDELKAK-a2-b5	Hsp104_mutant	Hsp104_mutant	intra-protein xl	483	479	4	1642.864	548.629	3	0.3	3	36.09
12	IVKGDIPSSLQK-AEDAERR-a3-b5	Hsp104_mutant	Hsp104_mutant	intra-protein xl	224	486	262	2111.133	528.791	4	-0.2	1	34.85
13	ELAAFLFNDPGAIVR-LKEVQER-a1-b2	Hsp104_mutant	Hsp104_mutant	intra-protein xl	618	781	163	2514.363	839.129	3	1.3	1	32.67
14	KVYSLDIGSLLAGAK-AKAEDAER-a1-b7	Hsp104_mutant	Hsp104_mutant	intra-protein xl	234	486	252	2404.296	802.440	3	0.2	1	31.63
15	IADAAIVAAAQLAAR-GLKERYETHHGVR-a3-b3	Hsp104_mutant	Hsp104_mutant	intra-protein xl	363	350	13	2986.624	598.333	5	0.9	1	28.1
16	MKYESEKGR-LAQLQAEK-a2-b7	Hsp104_mutant	Hsp104_mutant	intra-protein xl	457	515	58	2008.040	670.354	3	-0.8	1	27.63
17	IDMSEYMEKHAVSR-IDMSEYMEK-a9-b5	Hsp104_mutant	Hsp104_mutant	intra-protein xl	641	637	4	2821.244	941.422	3	0.3	2	26.35
19	VQLDSQPEAIDKLER-IVKGDIPSSLQKK-a14-b3	Hsp104_mutant	Hsp104_mutant	intra-protein xl	412	224	188	3133.735	1045.586	3	0.3	1	23.93
20	VQLDSQPEAIDKLER-IVKGDIPSSLQK-a4-b3	Hsp104_mutant	Hsp104_mutant	intra-protein xl	402	224	178	3005.649	752.420	4	3.1	1	23.90
21	LDPVIGRDEIISR-IVKGDIPSSLQK-a2-b3	Hsp104_mutant	Hsp104_mutant	intra-protein xl	177	224	47	2747.561	916.861	3	2.3	1	22.82
22	VQLDSQPEAIDKLER-IVKGDIPSSLQKK-a12-b5	Hsp104_mutant	Hsp104_mutant	intra-protein xl	410	226	184	3133.733	627.754	5	-0.7	1	22.66
23	GDIPSSLQKK-TAIAEGLANR-a9-b5	Hsp104_mutant	Hsp104_mutant	intra-protein xl	233	216	17	2068.128	690.384	3	-0.1	1	21.70
24	MKYESEKGR-SQADAER-a7-b6	Hsp104_mutant	Hsp104_mutant	intra-protein xl	462	522	60	1883.887	628.970	3	3.9	1	21.50

## Sheet: Fig5+FigS12+FigS13
	Hsp104:PCSK9 ADH_DMTMM_ZL
	Id	Protein1	Protein2	XLType	AbsPos1	AbsPos2	deltaAA	Mr	Mz	z	Error_rel[ppm]	nseen	ld-Score
1	GQPNQCVGHREASIHASCCHAPGLECKVK-XGDHSRAADLQYYAIPEQEAIIK-a27-b3	sp|Q8NBP7|PCSK9_HUMAN	Hsp104	inter-protein xl	609	512	97	5902.770	1181.562	5.000	1.6	1	18.68
2	VDSRNADTEQENENLSKFCIDMTAXAR-DVSTTGSTSEGAVTAVAICCR-a17-b10	Hsp104	sp|Q8NBP7|PCSK9_HUMAN	inter-protein xl	180	669	489	5283.369	1321.850	4.000	3.9	1	15.72
3	GERMEAQGGK-GNKRVDSR-a5-b3	sp|Q8NBP7|PCSK9_HUMAN	Hsp104	inter-protein xl	501	162	339	1973.989	494.505	4.000	3.9	1	15.24
	Hsp104:PCSK9 DMTMM_ZL
1	DAGVAKGASMR-EKDEASK-a6-b3	sp|Q8NBP7|PCSK9_HUMAN	Hsp104	inter-protein xl	243	452	209	1848.901	617.308	3.000	0.5	1	31.40
2	DAGVAKGASMR-IAEIQKR-a6-b3	sp|Q8NBP7|PCSK9_HUMAN	Hsp104	inter-protein xl	243	813	570	1900.032	634.352	3.000	0.4	1	23.73
3	DAGVAKGASMR-AEDASR-a6-b2	sp|Q8NBP7|PCSK9_HUMAN	Hsp104	inter-protein xl	243	505	262	1690.804	564.609	3.000	-0.7	1	22.84
4	NADTEQENENLSK-DAGVAKGASMR-a5-b6	Hsp104	sp|Q8NBP7|PCSK9_HUMAN	inter-protein xl	172	243	71	2534.171	845.731	3.000	1.5	1	21.02
5	VXVTDFENVPEEDGTR-KANELQK-a13-b1	sp|Q8NBP7|PCSK9_HUMAN	Hsp104	inter-protein xl	212	108	104	2664.281	667.078	4.000	4.3	1	20.88
6	MEAQGGKLVCR-EKYERER-a7-b6	sp|Q8NBP7|PCSK9_HUMAN	Hsp104	inter-protein xl	506	483	23	2238.110	747.044	3.000	4.4	1	19.00
7	QASKCDSHGTHLAGVVSGRDAGVAK-XKGVLK-a20-b2	sp|Q8NBP7|PCSK9_HUMAN	Hsp104	inter-protein xl	238	277	39	3179.642	636.936	5.000	4.1	1	17.23
8	LLHXEQALSKIVVGQKEAVQSVSNAIR-SRDVSTTGSTSEGAVTAVAICCRSR-a10-b3	Hsp104	sp|Q8NBP7|PCSK9_HUMAN	inter-protein xl	598	660	62	5572.859	929.818	6.000	1.4	1	16.26
9	GERMEAQGGK-ANELQKVQK-a2-b6	sp|Q8NBP7|PCSK9_HUMAN	Hsp104	inter-protein xl	498	114	384	2100.076	701.033	3.000	0.8	1	16.02

## Sheet: FigS14
Hsp104:PCSK9 ADH_DMTMM_ZL; Hsp104 intra-crosslinks
	Id	Protein1	Protein2	XLType	AbsPos1	AbsPos2	deltaAA	Mr	Mz	z	Error_rel[ppm]	nseen	ld-Score
1	ANNGKDGK-IDPTTR-a6-b2	Hsp104	Hsp104	intra-protein xl	762	766	4	1485.75	372.446	4	-1.6	3	38.39
2	EGKIDPVIGREEEIR-TTIVEGLAQR-a3-b5	Hsp104	Hsp104	intra-protein xl	193	234	41	2807.51	702.886	4	0.2	1	37.82
3	ANNGKDGKIDPTTR-IAEIQKR-a5-b3	Hsp104	Hsp104	intra-protein xl	761	813	52	2324.26	582.072	4	0.5	1	33.3
4	ALAEFLFDDPK-LKTSEKEK-a8-b2	Hsp104	Hsp104	intra-protein xl	653	582	71	2208.18	553.052	4	3.5	1	28.54
5	RLPDSAVDLIDEAAAAVR-RTKNNPVLIGEPGVGK-a11-b3	Hsp104	Hsp104	intra-protein xl	413	216	197	3540.94	886.242	4	-0.4	1	26.68
6	DEASKARLAQAK-YRGEFEER-a2-b4	Hsp104	Hsp104	intra-protein xl	453	271	182	2353.17	589.3	4	-3	1	24.09
7	ESQPEIIDSLER-GKAIQEAK-a5-b2	Hsp104	Hsp104	intra-protein xl	428	488	60	2240.17	747.73	3	1.4	1	24.05
8	NADTEQENENLSK-GNKRVDSR-a7-b6	Hsp104	Hsp104	intra-protein xl	174	165	9	2403.14	802.054	3	0.6	1	23.34
9	MNSKXEFTDRAK-EKDEASKAR-a4-b4	Hsp104	Hsp104	intra-protein xl	4	453	449	2487.17	830.065	3	-4.9	1	20.77
10	LKTSEKEK-LEALRVK-a6-b2	Hsp104	Hsp104	intra-protein xl	586	498	88	1771.05	591.359	3	-1.8	1	18.71
11	YLTSRRLPDSAVDLIDEAAAAVR-LKTSEKEK-a9-b7	Hsp104	Hsp104	intra-protein xl	406	587	181	3444.85	862.219	4	-3.3	1	17.49
12	ELVMNTLR-DEASKAR-a1-b2	Hsp104	Hsp104	intra-protein xl	771	453	318	1731.89	578.304	3	-3.1	1	16.93
13	AIQEAKXKLEALR-EANIPKPK-a8-b6	Hsp104	Hsp104	intra-protein xl	496	147	349	2393.35	798.792	3	3.1	1	16.18
14	XKGVLKEIQESK-YERERQR-a2-b2	Hsp104	Hsp104	intra-protein xl	277	481	204	2422.27	808.432	3	-0.7	1	15.72
15	TKNNPVLIGEPGVGK-YERERQR-a10-b4	Hsp104	Hsp104	intra-protein xl	224	483	259	2539.36	635.849	4	1.2	1	15.3
16	VQKDSYIAVDHLIAALAEDHAIQEALK-RPFSILLFDEVEKAAK-a18-b12	Hsp104	Hsp104	intra-protein xl	132	709	577	4804.6	1202.16	4	4.5	1	15.17
Hsp104:PCSK9 DMTMM_ZL; Hsp104 intra-crosslinks
1	TKNNPVLIGEPGVGK-TTIVEGLAQR-a2-b5	Hsp104	Hsp104	intra-protein xl	216	234	18	2590.45	864.49	3	0.9	1	55.34
2	RLPDSAVDLIDEAAAAVR-VKAEDASR-a12-b2	Hsp104	Hsp104	intra-protein xl	414	503	89	2737.44	685.368	4	1.9	4	44.05
3	TKNNPVLIGEPGVGK-NADTEQENENLSK-a2-b7	Hsp104	Hsp104	intra-protein xl	216	174	42	2994.49	999.172	3	1.3	1	43.42
4	EGKIDPVIGR-TTIVEGLAQR-a3-b5	Hsp104	Hsp104	intra-protein xl	193	234	41	2151.2	718.075	3	0.4	5	41.33
5	IVVGQKEAVQSVSNAIR-VKAEDASR-a6-b5	Hsp104	Hsp104	intra-protein xl	604	506	98	2653.45	885.492	3	0	1	39.87
6	RLPDSAVDLIDEAAAAVR-LLEKEVLNR-a12-b4	Hsp104	Hsp104	intra-protein xl	414	857	443	2975.64	744.918	4	0.6	1	39.67
7	ESQPEIIDSLER-GKAIQEAK-a1-b2	Hsp104	Hsp104	intra-protein xl	424	488	64	2240.16	747.729	3	0	1	39.66
8	IAEIQK-KIVDLR-a3-b1	Hsp104	Hsp104	intra-protein xl	813	805	8	1424.87	475.964	3	-1.6	1	39.49
9	EAVQSVSNAIR-KIVDLR-a1-b1	Hsp104	Hsp104	intra-protein xl	605	805	200	1897.07	633.366	3	-0.1	1	39.28
10	NADTEQENENLSK-VKAEDASR-a3-b2	Hsp104	Hsp104	intra-protein xl	170	503	333	2347.09	783.372	3	1.6	2	38.42
11	ESQPEIIDSLER-VKAEDASR-a1-b2	Hsp104	Hsp104	intra-protein xl	424	503	79	2271.14	758.053	3	0.6	1	36.63
12	RLPDSAVDLIDEAAAAVR-RTKNNPVLIGEPGVGK-a11-b3	Hsp104	Hsp104	intra-protein xl	413	216	197	3540.94	709.196	5	0.9	1	35.67
13	NADTEQENENLSK-EGKIDPVIGR-a9-b3	Hsp104	Hsp104	intra-protein xl	176	193	17	2555.25	852.757	3	0.9	1	35.49
14	FQQVLVKEPSISETISILR-EEEIRR-a7-b1	Hsp104	Hsp104	intra-protein xl	357	201	156	2998.64	750.669	4	-0.1	1	35.4
15	RLPDSAVDLIDEAAAAVR-MKLEALR-a12-b2	Hsp104	Hsp104	intra-protein xl	414	496	82	2722.48	681.628	4	-0.3	1	35.33
16	EAVQSVSNAIR-LKTSEKEK-a1-b2	Hsp104	Hsp104	intra-protein xl	605	582	23	2116.15	706.392	3	1.1	1	34.15
17	IAEIQKR-LTDNDR-a6-b5	Hsp104	Hsp104	intra-protein xl	816	822	6	1570.84	524.622	3	-0.6	1	33.57
18	RLPDSAVDLIDEAAAAVR-TKNNPVLIGEPGVGK-a12-b2	Hsp104	Hsp104	intra-protein xl	414	216	198	3384.83	1129.28	3	-2.1	2	33.45
19	ANNGKDGKIDPTTR-IAEIQKR-a5-b3	Hsp104	Hsp104	intra-protein xl	761	813	52	2324.25	775.759	3	-1.3	1	32.34
20	ESQPEIIDSLER-GKAIQEAK-a5-b2	Hsp104	Hsp104	intra-protein xl	428	488	60	2240.16	561.049	4	-0.5	1	31.28
21	VKAEDASR-XEFTDR-a2-b2	Hsp104	Hsp104	intra-protein xl	503	6	497	1669.77	557.598	3	-0.8	1	31.13
22	EIQESK-MKGVLK-a4-b2	Hsp104	Hsp104	intra-protein xl	285	277	8	1388.77	463.931	3	-0.7	1	31.06
23	RLPDSAVDLIDEAAAAVR-GKAIQEAK-a12-b2	Hsp104	Hsp104	intra-protein xl	414	488	74	2706.47	903.165	3	2.1	1	30.64
24	LTDNDRNVIIK-VKAEDASR-a5-b2	Hsp104	Hsp104	intra-protein xl	822	503	319	2156.16	719.726	3	-0.2	1	30.43
25	GKAIQEAK-RLEAEK-a2-b5	Hsp104	Hsp104	intra-protein xl	488	537	49	1569.88	524.303	3	0.6	1	30.3
26	DSYIAVDHLIAALAEDHAIQEALK-EANIPKPK-a21-b6	Hsp104	Hsp104	intra-protein xl	138	147	9	3482.84	697.576	5	0.4	1	29.48
27	DGKIDPTTR-ELVXNTLR-a3-b1	Hsp104	Hsp104	intra-protein xl	764	771	7	1974.02	659.015	3	0.2	1	29.13
28	RLPDSAVDLIDEAAAAVR-EANIPKPK-a12-b6	Hsp104	Hsp104	intra-protein xl	414	147	267	2758.5	690.633	4	0.6	1	29.06
29	LLSLDVGALVAGSK-EANIPKPK-a5-b6	Hsp104	Hsp104	intra-protein xl	258	147	111	2219.29	740.77	3	-0.5	1	28.69
30	EGKIDPVIGREEEIR-NADTEQENENLSK-a3-b9	Hsp104	Hsp104	intra-protein xl	193	176	17	3211.56	803.898	4	0.6	1	28.25
31	ALAEFLFDDPK-LKTSEKEK-a9-b2	Hsp104	Hsp104	intra-protein xl	654	582	72	2208.18	553.052	4	3.9	1	27.87
32	ELVMNTLR-KIVDLR-a1-b1	Hsp104	Hsp104	intra-protein xl	771	805	34	1698.98	567.336	3	1.4	1	27.66
33	RLPDSAVDLIDEAAAAVR-RTKNNPVLIGEPGVGK-a8-b3	Hsp104	Hsp104	intra-protein xl	410	216	194	3540.94	886.243	4	0.4	1	27.46
34	QDAQNVEEELRPLR-VKAEDASR-a9-b2	Hsp104	Hsp104	intra-protein xl	472	503	31	2552.29	851.772	3	-0.4	1	27.31
35	RLPDSAVDLIDEAAAAVR-RTKNNPVLIGEPGVGK-a4-b3	Hsp104	Hsp104	intra-protein xl	406	216	190	3540.94	709.195	5	-0.2	1	26.83
36	NADTEQENENLSK-KANELQK-a3-b1	Hsp104	Hsp104	intra-protein xl	170	108	62	2302.1	768.376	3	-0.2	1	26.74
37	LTDNDRNVIIK-LLEKEVLNR-a3-b4	Hsp104	Hsp104	intra-protein xl	820	857	37	2394.36	599.598	4	1.1	1	26.64
38	NADTEQENENLSK-XKGVLK-a7-b2	Hsp104	Hsp104	intra-protein xl	174	277	103	2163.05	722.024	3	1	1	25.38
39	LIQDAIQAIRGNKR-NADTEQENENLSK-a13-b7	Hsp104	Hsp104	intra-protein xl	162	174	12	3067.57	1023.53	3	0.3	2	24.49
40	RTKNNPVLIGEPGVGK-NADTEQENENLSK-a3-b9	Hsp104	Hsp104	intra-protein xl	216	176	40	3150.59	1051.21	3	1	2	24.08
41	VKAEDASRXGDHSR-KANELQKVQK-a11-b1	Hsp104	Hsp104	intra-protein xl	512	108	404	2740.41	549.091	5	3.8	2	23.65
42	MNSKXEFTDRAK-EKDEASKAR-a4-b4	Hsp104	Hsp104	intra-protein xl	4	453	449	2487.18	830.066	3	-3.7	9	23.15
43	LIQDAIQAIRGNKR-NADTEQENENLSK-a13-b5	Hsp104	Hsp104	intra-protein xl	162	172	10	3067.58	767.902	4	3.8	2	22.97
44	MKLEALR-YERERQR-a2-b2	Hsp104	Hsp104	intra-protein xl	496	481	15	1877.01	626.678	3	3.4	2	22.51
45	NADTEQENENLSK-KIVDLR-a5-b1	Hsp104	Hsp104	intra-protein xl	172	805	633	2215.11	739.378	3	1.3	1	22.32
46	AIQEAKXK-GEFEERXK-a6-b4	Hsp104	Hsp104	intra-protein xl	494	273	221	1955.94	489.992	4	-3.8	2	22.03
47	FQQVLVKEPSISETISILR-EEEIRR-a7-b3	Hsp104	Hsp104	intra-protein xl	357	203	154	2998.65	1000.56	3	0.6	1	21.7
48	KANELQKVQK-LIQDAIQAIR-a7-b4	Hsp104	Hsp104	intra-protein xl	114	153	39	2306.35	769.79	3	1.3	1	21.57
49	DSYIAVDHLIAALAEDHAIQEALK-EANIPKPK-a15-b6	Hsp104	Hsp104	intra-protein xl	132	147	15	3482.84	871.717	4	-1.7	1	21.52
50	VKAEDASRMGDHSR-AHGDAQAFDR-a2-b4	Hsp104	Hsp104	intra-protein xl	503	71	432	2626.21	657.56	4	1.9	1	21.38
51	ALAEFLFDDPK-LKTSEKEK-a8-b2	Hsp104	Hsp104	intra-protein xl	653	582	71	2208.17	553.05	4	0.8	1	21.37
52	LPDSAVDLIDEAAAAVR-EKDEASK-a3-b2	Hsp104	Hsp104	intra-protein xl	406	451	45	2512.27	629.076	4	3	1	21.01
53	GKAIQEAK-XEFTDR-a2-b2	Hsp104	Hsp104	intra-protein xl	488	6	482	1638.81	547.276	3	1.1	2	21
54	NADTEQENENLSK-QRGKAIQEAK-a9-b4	Hsp104	Hsp104	intra-protein xl	176	488	312	2600.28	867.768	3	0.5	1	20.38
55	ANNGKDGKIDPTTR-NADTEQENENLSK-a5-b7	Hsp104	Hsp104	intra-protein xl	761	174	587	2958.39	987.138	3	0	1	20.21
56	IVVGQKEAVQSVSNAIR-ALAEFLFDDPK-a6-b9	Hsp104	Hsp104	intra-protein xl	604	654	50	3043.63	1015.55	3	-0.1	1	19.84
57	LIQDAIQAIRGNKR-NADTEQENENLSK-a13-b3	Hsp104	Hsp104	intra-protein xl	162	170	8	3067.56	614.52	5	-1.3	1	19.68
58	YIEKDAAFER-DGKIDPTTR-a4-b1	Hsp104	Hsp104	intra-protein xl	343	762	419	2224.11	557.036	4	0.5	1	19.56
59	FDXSEYQER-GKAIQEAK-a5-b2	Hsp104	Hsp104	intra-protein xl	665	488	177	2044.95	682.659	3	0.3	1	18.54
60	LLHMEQALSK-KANELQK-a5-b1	Hsp104	Hsp104	intra-protein xl	593	108	485	1980.09	661.036	3	1.2	1	18.3
61	XNSKMEFTDR-DEASKAR-a6-b5	Hsp104	Hsp104	intra-protein xl	6	456	450	2030.92	677.98	3	0.3	1	18.17
62	DGKIDPTTR-IAEIQK-a3-b3	Hsp104	Hsp104	intra-protein xl	764	813	49	1683.92	562.315	3	2.9	1	18.06
63	LRQLKIEIHALSR-ANELQK-a5-b3	Hsp104	Hsp104	intra-protein xl	441	111	330	2259.33	754.117	3	4	1	17.93
64	MKLEALR-YERERQR-a2-b4	Hsp104	Hsp104	intra-protein xl	496	483	13	1877.01	470.261	4	3.8	1	17.93
65	QLKIEIHALSREK-XKLEALR-a3-b4	Hsp104	Hsp104	intra-protein xl	441	498	57	2421.4	606.357	4	3.2	1	17.91
66	IEIHALSREKDEASK-GKAIQEAKXK-a2-b2	Hsp104	Hsp104	intra-protein xl	443	488	45	2825.51	707.384	4	-0.7	1	17.6
67	AEDASRMGDHSR-ANELQKVQK-a9-b6	Hsp104	Hsp104	intra-protein xl	512	114	398	2369.16	790.726	3	2.2	1	17.57
68	EANIPKPK-DAAFERR-a6-b5	Hsp104	Hsp104	intra-protein xl	147	348	201	1740.93	436.239	4	-0.7	1	17.55
69	ELVXNTLR-LKTSEK-a1-b2	Hsp104	Hsp104	intra-protein xl	771	582	189	1676.92	559.982	3	5	1	17.41
70	VKAEDASRXGDHSR-EKDEASK-a5-b2	Hsp104	Hsp104	intra-protein xl	506	451	55	2361.1	788.04	3	-0.5	1	17.24
71	EAVQSVSNAIRLQR-MNSKXEFTDR-a1-b4	Hsp104	Hsp104	intra-protein xl	605	4	601	2825.38	707.353	4	-4	1	16.91
72	GEFEERMKGVLK-KANELQK-a5-b1	Hsp104	Hsp104	intra-protein xl	274	108	166	2233.19	745.404	3	-0.2	1	16.83
73	XKLEALRVK-IDPVIGR-a2-b2	Hsp104	Hsp104	intra-protein xl	496	195	301	1853.1	464.282	4	2.3	1	16.71
74	LTDNDRNVIIKVSEEAK-GNKRVDSR-a5-b3	Hsp104	Hsp104	intra-protein xl	822	162	660	2855.52	952.849	3	0.7	1	16.26
75	LPSQDPPPDQVSMSAGCSNVLRK-KANELQK-a9-b1	Hsp104	Hsp104	intra-protein xl	94	108	14	3293.63	824.416	4	-4.8	1	15.71
76	TSEKEKLLHMEQALSK-ANNGKDGKIDPTTR-a6-b10	Hsp104	Hsp104	intra-protein xl	588	766	178	3338.73	835.69	4	1.3	1	15.64
77	DAAFERR-XKLEALR-a1-b2	Hsp104	Hsp104	intra-protein xl	344	496	152	1720.91	574.645	3	4.9	1	15.54
78	ESQPEIIDSLER-GKAIQEAK-a11-b2	Hsp104	Hsp104	intra-protein xl	434	488	54	2240.16	747.727	3	-3.6	1	15.38
79	MEFTDRAK-VKAEDASR-a2-b2	Hsp104	Hsp104	intra-protein xl	6	503	497	1852.9	618.642	3	-4.7	1	15.17
80	DEASKAR-EKDEASK-a1-b2	Hsp104	Hsp104	intra-protein xl	452	451	1	1562.76	521.928	3	4.6	1	15.09
Hsp104:PCSK9 DMTMM_ZL; PCSK9 intra-crosslinks
1	VMVTDFENVPEEDGTR-DAGVAKGASMR-a7-b6	sp|Q8NBP7|PCSK9_HUMAN	sp|Q8NBP7|PCSK9_HUMAN	intra-protein xl	206	243	37	2880.34	961.121	3	0.7	1	29.4
2	DAGVAKGASXR-DAGVAK-a6-b1	sp|Q8NBP7|PCSK9_HUMAN	sp|Q8NBP7|PCSK9_HUMAN	intra-protein xl	243	238	5	1618.81	540.61	3	-1.2	1	28.86
3	VMVTDFENVPEEDGTR-DAGVAKGASXR-a13-b6	sp|Q8NBP7|PCSK9_HUMAN	sp|Q8NBP7|PCSK9_HUMAN	intra-protein xl	212	243	31	2896.34	725.092	4	1.9	1	27.31
4	VMVTDFENVPEEDGTR-DAGVAKGASXR-a11-b6	sp|Q8NBP7|PCSK9_HUMAN	sp|Q8NBP7|PCSK9_HUMAN	intra-protein xl	210	243	33	2896.33	966.452	3	0.3	1	24.21
